# Supplementary material for: Radiological, Pathological, and Surgical Outcomes with Neoadjuvant Cemiplimab for Stage II–IV Cutaneous Squamous Cell Carcinoma in the Deep Sequencing in Cutaneous Squamous Cell Carcinomas (DISCERN) Trial
Source: Cancers (Basel). 2025 May 21;17(10):1727. doi: 10.3390/cancers17101727 (PMC12110075; doi:10.3390/cancers17101727)
Supplement: Supplementary file 1 [file cancers-17-01727-s001.zip]

Archive with 1 entries (1 files):
- cancers-3588347-supplementary.pdf
